# Supplementary material for: Effects of Caffeine Treatment on Hepatopulmonary Syndrome in Biliary Cirrhotic Rats
Source: Int J Mol Sci. 2019 Mar 28;20(7):1566. doi: 10.3390/ijms20071566 (PMC6480428; doi:10.3390/ijms20071566)
Supplement: Supplementary file 1 [file ijms-20-01566-s001.zip]

Archive with 2 entries (2 files):
- Raw data of WB of caffeine in HPS study.pdf
- Supplementary Table 1.pdf
